# Supplementary material for: Autonomous and non-cell autonomous role of cilia in structural birth defects in mice
Source: PLoS Biol. 2023 Dec 11;21(12):e3002425. doi: 10.1371/journal.pbio.3002425 (PMC10735189; doi:10.1371/journal.pbio.3002425)
Supplement: S1 Data — Namely: Figs 2M, 3N, 4A, 5A, and S2B. (XLSX) [file pbio.3002425.s010.xlsx]

## Sheet: Figure 2m
Chest Volume (mm2)
	Control	Mutant
	1.84002	1.3827
	2.0383	0.718468
	2.88841	1.7832
		1.38232
		0.936903
		0.735432
		1.14376
mean	2.256	1.155

## Sheet: Figure 3n
OFT Length µm
	Control	Mutant
	418.19	497.05
	465.577	540.174
	386.743	548.056
	485.788	521.329
	490.311	536.594
		608.828
		664.064
		588.199
		545.349
		584.456
Mean	449.322	563.41

## Sheet: Figure 4a
Expression levels of downstream exons
	220 allele		220 allele			null1 allele		null1 allele
	exon 6-7		exon 13-14			exon 6-7		exon 13-14
	control	mutant	control	mutant		control	mutant	control	mutant
	5.069	0.707	3.844	0.446		1.1235	0.0003	0.725	0.012
	5.606	0.738	4.043	0.563		1.291	0.0012	0.661	0.021
	6.131	0.589	4.004	0.464		0.94	0.0008	0.706	0.0156
		0.727		0.794
		0.766		0.783
		0.762		0.758
mean	5.602	0.714833	3.96367	0.634667		1.11817	0.000766667	0.697333	0.0162
set relative to control
	100	12.6205	100	11.2522		100	0.0268296	100	1.72084
		13.1739		14.204			0.107319		3.01147
		10.5141		11.7063			0.0715457		2.23709
		12.9775		20.032
		13.6737		19.7544
		13.6023		19.1237
mean	100	12.7603	100	16.0121		100	0.0685646	100	2.32314

## Sheet: Figure 4d
Percent CIliation in MEFs
	220 Allele				null1 allele
	control	mutant	mutant			control	mutant
	47	13	4			66	2
	64	17	10			45	3
	58	6	23			40	0
mean	56.3333	12	12.3333			50.3333	1.66667

## Sheet: Figure 5a
Gli1 Expression relative to GAPDH
	220 allele					null1 allele
	control		mutant			control		mutant
	-SAG	+SAG	-SAG	+SAG		-SAG	+SAG	-SAG	+SAG
	0.154	4.609	0.116	0.7007		0.456	1.402	0.0852	0.0997
	0.169	4.609	0.0927	0.667		0.474	2.203	0.1372	0.1193
	0.193	4.319	0.0804	0.708		0.208	1.148	0.1183	0.0667
			0.1298	1.687
			0.1492	1.54
			0.102	1.57
mean	0.172	4.51233	0.111683	1.14545		0.379333	1.58433	0.113567	0.0952333

## Sheet: Figure S2B
IFT140 reduction 48 hr after treatment of the mother with tamoxifen
	Control	Experimental
	n = 4	n = 4
	100	9.18
	100	12
	100	21.1
	100	33.9
